# Supplementary material for: Identification of RNA Editing Sites Reveals Functional Modifications with the Addition of Methionine to the Daily Rations of Yaks
Source: Animals (Basel). 2025 Jan 10;15(2):171. doi: 10.3390/ani15020171 (PMC11758614; doi:10.3390/ani15020171)
Supplement: Supplementary file 1 [file animals-15-00171-s001.zip]

Archive with 1 entries (1 files):
- animals-3360361-supplementary.pdf
